# Supplementary material for: Comprehensive Genome-Wide Analysis and Expression Pattern Profiling of PLATZ Gene Family Members in Solanum Lycopersicum L. under Multiple Abiotic Stresses
Source: Plants (Basel). 2022 Nov 15;11(22):3112. doi: 10.3390/plants11223112 (PMC9697139; doi:10.3390/plants11223112)
Supplement: Supplementary file 1 [file plants-11-03112-s001.zip]

Archive with 3 entries (3 files):
- Figure S7. Homology in the cDNA sequences of  SlPLATZ genes..pptx
- supplementary material.pdf
- Tables S8 and S9.xlsx
