# Supplementary material for: Comprehensive Genome-Wide Analysis and Expression Pattern Profiling of PLATZ Gene Family Members in Solanum Lycopersicum L. under Multiple Abiotic Stresses
Source: Plants (Basel). 2022 Nov 15;11(22):3112. doi: 10.3390/plants11223112 (PMC9697139; doi:10.3390/plants11223112)
Supplement: Supplementary file 1 [file plants-11-03112-s001.zip › Tables S8 and S9.xlsx]

## Sheet: Table S8
Table S8. Significantly Enriched KEGG Pathways for SlPLATZ co-expressed genes.
Gene	Term	Database	ID	Input number	Background number	P-Value	Corrected P-Value	Input
SlPLATZ17	Metabolic pathways	KEGG PATHWAY	sly01100	20	2483	0.000168302	0.0159887	Solyc12g043005.1.1|Solyc03g116840.2.1|Solyc10g050890.2.1|Solyc03g053000.3.1|Solyc01g067107.1.1|Solyc05g009190.3.1|Solyc03g113500.3.1|Solyc01g057760.3.1|Solyc08g008410.3.1|Solyc11g072660.2.1|Solyc10g078240.2.1|Solyc01g112050.3.1|Solyc02g086513.1.1|Solyc06g076650.3.1|Solyc12g070100.2.1|Solyc11g012510.2.1|Solyc03g112530.3.1|Solyc04g011350.3.1|Solyc03g120810.3.1|Solyc12g008390.2.1
SlPLATZ17	Biosynthesis of secondary metabolites	KEGG PATHWAY	sly01110	12	1252	0.000929013	0.0441281	Solyc12g043005.1.1|Solyc10g078240.2.1|Solyc01g067107.1.1|Solyc03g113500.3.1|Solyc08g008410.3.1|Solyc11g072660.2.1|Solyc01g112050.3.1|Solyc05g009190.3.1|Solyc12g070100.2.1|Solyc11g012510.2.1|Solyc04g011350.3.1|Solyc12g008390.2.1
SlPLATZ17	Glyoxylate and dicarboxylate metabolism	KEGG PATHWAY	sly00630	3	77	0.00238168	0.045318	Solyc01g112050.3.1|Solyc12g070100.2.1|Solyc12g008390.2.1
SlPLATZ17	Peroxisome	KEGG PATHWAY	sly04146	3	93	0.00398749	0.0631352	Solyc01g112050.3.1|Solyc12g070100.2.1|Solyc11g012510.2.1
SlPLATZ17	Phenylpropanoid biosynthesis	KEGG PATHWAY	sly00940	4	222	0.00675373	0.0855061	Solyc12g043005.1.1|Solyc10g078240.2.1|Solyc03g113500.3.1|Solyc08g008410.3.1
SlPLATZ17	Cyanoamino acid metabolism	KEGG PATHWAY	sly00460	2	48	0.0119131	0.0855061	Solyc08g008410.3.1|Solyc12g008390.2.1
SlPLATZ17	Carbon metabolism	KEGG PATHWAY	sly01200	4	283	0.0151854	0.0855061	Solyc01g112050.3.1|Solyc04g011350.3.1|Solyc12g070100.2.1|Solyc12g008390.2.1
SlPLATZ17	Glycine, serine and threonine metabolism	KEGG PATHWAY	sly00260	2	67	0.0219114	0.0855061	Solyc12g070100.2.1|Solyc12g008390.2.1
SlPLATZ17	Phagosome	KEGG PATHWAY	sly04145	2	90	0.0372403	0.0956171	Solyc03g053000.3.1|Solyc06g082520.3.1
SlPLATZ17	One carbon pool by folate	KEGG PATHWAY	sly00670	1	19	0.0639954	0.124965	Solyc12g008390.2.1
SlPLATZ17	Biotin metabolism	KEGG PATHWAY	sly00780	1	20	0.0670866	0.124965	Solyc03g112530.3.1
SlPLATZ17	Starch and sucrose metabolism	KEGG PATHWAY	sly00500	2	147	0.0870616	0.150379	Solyc08g008410.3.1|Solyc01g057760.3.1
SlPLATZ17	Oxidative phosphorylation	KEGG PATHWAY	sly00190	2	155	0.0951033	0.158506	Solyc03g053000.3.1|Solyc03g120810.3.1
SlPLATZ17	ABC transporters	KEGG PATHWAY	sly02010	1	30	0.0974474	0.159612	Solyc04g010300.3.1
SlPLATZ17	Nitrogen metabolism	KEGG PATHWAY	sly00910	1	34	0.109316	0.173626	Solyc10g050890.2.1
SlPLATZ17	RNA transport	KEGG PATHWAY	sly03013	2	169	0.109659	0.173626	Solyc08g007310.3.1|Solyc02g085020.3.1
SlPLATZ17	Mismatch repair	KEGG PATHWAY	sly03430	1	40	0.12683	0.191437	Solyc02g080330.3.1
SlPLATZ17	MAPK signaling pathway - plant	KEGG PATHWAY	sly04016	2	185	0.126953	0.191437	Solyc01g112050.3.1|Solyc08g077460.3.1
SlPLATZ17	RNA polymerase	KEGG PATHWAY	sly03020	1	42	0.132592	0.196816	Solyc12g006420.2.1
SlPLATZ17	Stilbenoid, diarylheptanoid and gingerol biosynthesis	KEGG PATHWAY	sly00945	1	43	0.135459	0.197978	Solyc10g078240.2.1
SlPLATZ17	Protein export	KEGG PATHWAY	sly03060	1	45	0.141164	0.203191	Solyc03g111080.3.1
SlPLATZ17	Tryptophan metabolism	KEGG PATHWAY	sly00380	1	47	0.146833	0.208196	Solyc01g112050.3.1
SlPLATZ17	Fatty acid biosynthesis	KEGG PATHWAY	sly00061	1	51	0.158058	0.217137	Solyc03g112530.3.1
SlPLATZ17	Tyrosine metabolism	KEGG PATHWAY	sly00350	1	52	0.160842	0.217137	Solyc05g009190.3.1
SlPLATZ17	alpha-Linolenic acid metabolism	KEGG PATHWAY	sly00592	1	53	0.163616	0.217137	Solyc05g009190.3.1
SlPLATZ17	Alanine, aspartate and glutamate metabolism	KEGG PATHWAY	sly00250	1	55	0.169138	0.217137	Solyc12g070100.2.1
SlPLATZ17	Flavonoid biosynthesis	KEGG PATHWAY	sly00941	1	56	0.171885	0.217721	Solyc10g078240.2.1
SlPLATZ17	Citrate cycle (TCA cycle)	KEGG PATHWAY	sly00020	1	58	0.177353	0.218812	Solyc04g011350.3.1
SlPLATZ17	Fatty acid degradation	KEGG PATHWAY	sly00071	1	60	0.182785	0.222622	Solyc05g009190.3.1
SlPLATZ17	Biosynthesis of amino acids	KEGG PATHWAY	sly01230	2	238	0.187916	0.225975	Solyc01g067107.1.1|Solyc12g008390.2.1
SlPLATZ17	Pyrimidine metabolism	KEGG PATHWAY	sly00240	1	63	0.190866	0.226653	Solyc03g116840.2.1
SlPLATZ17	Valine, leucine and isoleucine degradation	KEGG PATHWAY	sly00280	1	66	0.198868	0.23324	Solyc06g076650.3.1
SlPLATZ17	Zeatin biosynthesis	KEGG PATHWAY	sly00908	1	69	0.206792	0.239576	Solyc11g072660.2.1
SlPLATZ17	Fatty acid metabolism	KEGG PATHWAY	sly01212	1	83	0.242756	0.276909	Solyc03g112530.3.1
SlPLATZ17	Photosynthesis	KEGG PATHWAY	sly00195	1	84	0.245263	0.276909	Solyc02g086513.1.1
SlPLATZ17	Purine metabolism	KEGG PATHWAY	sly00230	1	97	0.277106	0.306106	Solyc11g012510.2.1
SlPLATZ17	Cysteine and methionine metabolism	KEGG PATHWAY	sly00270	1	117	0.323518	0.349252	Solyc01g067107.1.1
SlPLATZ17	Glycolysis / Gluconeogenesis	KEGG PATHWAY	sly00010	1	135	0.36276	0.382914	Solyc05g009190.3.1
SlPLATZ17	Ubiquitin mediated proteolysis	KEGG PATHWAY	sly04120	1	146	0.385623	0.402574	Solyc03g081310.3.1
SlPLATZ17	Endocytosis	KEGG PATHWAY	sly04144	1	188	0.465692	0.475707	Solyc04g007560.3.1
SlPLATZ17	Protein processing in endoplasmic reticulum	KEGG PATHWAY	sly04141	1	226	0.529186	0.534816	Solyc03g081310.3.1
SlPLATZ18	alpha-Linolenic acid metabolism	KEGG PATHWAY	sly00592	1	53	0.0128303	0.0501038	Solyc01g087260.3.1
SlPLATZ18	Glycerophospholipid metabolism	KEGG PATHWAY	sly00564	1	105	0.0250519	0.0501038	Solyc01g087260.3.1
SlPLATZ18	Biosynthesis of secondary metabolites	KEGG PATHWAY	sly01110	1	1252	0.263578	0.351437	Solyc01g087260.3.1
SlPLATZ18	Metabolic pathways	KEGG PATHWAY	sly01100	1	2483	0.462133	0.462133	Solyc01g087260.3.1
SlPLATZ19	Betalain biosynthesis	KEGG PATHWAY	sly00965	1	5	0.00469818	0.0374448	Solyc07g052690.3.1
SlPLATZ19	Isoquinoline alkaloid biosynthesis	KEGG PATHWAY	sly00950	1	30	0.0240477	0.0655846	Solyc07g052690.3.1
SlPLATZ19	Tryptophan metabolism	KEGG PATHWAY	sly00380	1	47	0.0369992	0.0863294	Solyc07g052690.3.1
SlPLATZ19	Tyrosine metabolism	KEGG PATHWAY	sly00350	1	52	0.0407771	0.0863294	Solyc07g052690.3.1
SlPLATZ19	Galactose metabolism	KEGG PATHWAY	sly00052	1	57	0.0445408	0.0863294	Solyc02g091560.3.1
SlPLATZ19	Phenylalanine metabolism	KEGG PATHWAY	sly00360	1	59	0.0460423	0.0863294	Solyc07g052690.3.1
SlPLATZ19	Photosynthesis	KEGG PATHWAY	sly00195	1	84	0.064622	0.114039	Solyc06g071510.3.1
SlPLATZ19	Peroxisome	KEGG PATHWAY	sly04146	1	93	0.0712255	0.118709	Solyc03g112010.3.1
SlPLATZ19	RNA degradation	KEGG PATHWAY	sly03018	1	119	0.0900529	0.128647	Solyc08g008030.3.1
SlPLATZ19	Ubiquitin mediated proteolysis	KEGG PATHWAY	sly04120	1	146	0.109218	0.147884	Solyc02g067030.3.1
SlPLATZ19	Oxidative phosphorylation	KEGG PATHWAY	sly00190	1	155	0.11552	0.147884	Solyc06g071510.3.1
SlPLATZ19	RNA transport	KEGG PATHWAY	sly03013	1	169	0.125238	0.150286	Solyc02g067030.3.1
SlPLATZ19	Plant-pathogen interaction	KEGG PATHWAY	sly04626	1	189	0.138945	0.160321	Solyc06g051720.3.1
SlPLATZ19	Ribosome	KEGG PATHWAY	sly03010	1	365	0.251021	0.278912	Solyc05g054620.3.1
SlPLATZ19	Metabolic pathways	KEGG PATHWAY	sly01100	3	2483	0.30906	0.331135	Solyc06g071510.3.1|Solyc07g052690.3.1|Solyc02g091560.3.1
SlPLATZ19	Biosynthesis of secondary metabolites	KEGG PATHWAY	sly01110	1	1252	0.633951	0.633951	Solyc07g052690.3.1

## Sheet: Table S9
Table S9. Annotated KEGG pathways and Gene Ontology of SlPLATZ co-expressed genes
Gene	Co-Expressed Genes	Pathway	KEGG Pathway	GO	Gene Ontology
SlPLATZ17	Solyc11g012510.2.1	Metabolic pathways	sly01100
SlPLATZ17	Solyc11g012510.2.1	Biosynthesis of secondary metabolites	sly01110
SlPLATZ17	Solyc11g012510.2.1	Peroxisome	sly04146
SlPLATZ17	Solyc11g012510.2.1	Purine metabolism	sly00230
SlPLATZ17	Solyc11g012510.2.1	Caffeine metabolism	sly00232
SlPLATZ17	Solyc07g063940.2.1			protein serine/threonine kinase activity	GO:0004674
SlPLATZ17	Solyc07g063940.2.1			nucleus	GO:0005634
SlPLATZ17	Solyc07g063940.2.1			cytoplasm	GO:0005737
SlPLATZ17	Solyc07g063940.2.1			plasma membrane	GO:0005886
SlPLATZ17	Solyc07g063940.2.1			protein phosphorylation	GO:0006468
SlPLATZ17	Solyc08g008410.3.1	Metabolic pathways	sly01100
SlPLATZ17	Solyc08g008410.3.1	Biosynthesis of secondary metabolites	sly01110
SlPLATZ17	Solyc08g008410.3.1	Starch and sucrose metabolism	sly00500
SlPLATZ17	Solyc08g008410.3.1	Phenylpropanoid biosynthesis	sly00940
SlPLATZ17	Solyc08g008410.3.1	Cyanoamino acid metabolism	sly00460
SlPLATZ17	Solyc01g079230.3.1			nucleus	GO:0005634
SlPLATZ17	Solyc12g008390.2.1	Metabolic pathways	sly01100	glycine hydroxymethyltransferase activity	GO:0004372
SlPLATZ17	Solyc12g008390.2.1	Biosynthesis of secondary metabolites	sly01110	-	GO:0006544
SlPLATZ17	Solyc12g008390.2.1	Glyoxylate and dicarboxylate metabolism	sly00630	L-serine catabolic process	GO:0006565
SlPLATZ17	Solyc12g008390.2.1	Carbon metabolism	sly01200	one-carbon metabolic process	GO:0006730
SlPLATZ17	Solyc12g008390.2.1	Biosynthesis of amino acids	sly01230	zinc ion binding	GO:0008270
SlPLATZ17	Solyc12g008390.2.1	Glycine, serine and threonine metabolism	sly00260	amino acid binding	GO:0016597
SlPLATZ17	Solyc12g008390.2.1	Cyanoamino acid metabolism	sly00460	glycine biosynthetic process from serine	GO:0019264
SlPLATZ17	Solyc12g008390.2.1	One carbon pool by folate	sly00670	pyridoxal phosphate binding	GO:0030170
SlPLATZ17	Solyc12g008390.2.1			tetrahydrofolate metabolic process	GO:0046653
SlPLATZ17	Solyc12g008390.2.1			folic acid metabolic process	GO:0046655
SlPLATZ17	Solyc12g008390.2.1			cobalt ion binding	GO:0050897
SlPLATZ17	Solyc12g008390.2.1			serine binding	GO:0070905
SlPLATZ17	Solyc12g008390.2.1			-	GO:1904482
SlPLATZ17	Solyc12g070100.2.1	Alanine, aspartate and glutamate metabolism	sly00250	serine-pyruvate transaminase activity	GO:0004760
SlPLATZ17	Solyc12g070100.2.1	Metabolic pathways	sly01100	peroxisome	GO:0005777
SlPLATZ17	Solyc12g070100.2.1	Biosynthesis of secondary metabolites	sly01110	alanine-glyoxylate transaminase activity	GO:0008453
SlPLATZ17	Solyc12g070100.2.1	Peroxisome	sly04146	glycine biosynthetic process, by transamination of glyoxylate	GO:0019265
SlPLATZ17	Solyc12g070100.2.1	Glyoxylate and dicarboxylate metabolism	sly00630
SlPLATZ17	Solyc12g070100.2.1	Carbon metabolism	sly01200
SlPLATZ17	Solyc12g070100.2.1	Glycine, serine and threonine metabolism	sly00260
SlPLATZ17	Solyc04g011350.3.1	Metabolic pathways	sly01100	oxoglutarate dehydrogenase (succinyl-transferring) activity	GO:0004591
SlPLATZ17	Solyc04g011350.3.1	Biosynthesis of secondary metabolites	sly01110	mitochondrion	GO:0005739
SlPLATZ17	Solyc04g011350.3.1	Carbon metabolism	sly01200	tricarboxylic acid cycle	GO:0006099
SlPLATZ17	Solyc04g011350.3.1	Citrate cycle (TCA cycle)	sly00020	oxoglutarate dehydrogenase complex	GO:0045252
SlPLATZ17	Solyc04g007560.3.1	Endocytosis	sly04144
SlPLATZ17	Solyc03g081310.3.1	Protein processing in endoplasmic reticulum	sly04141
SlPLATZ17	Solyc03g081310.3.1	Ubiquitin mediated proteolysis	sly04120
SlPLATZ17	Solyc03g111080.3.1	Protein export	sly03060
SlPLATZ17	Solyc06g061190.1.1			plasma membrane	GO:0005886
SlPLATZ17	Solyc06g061190.1.1			4 iron, 4 sulfur cluster binding	GO:0051539
SlPLATZ17	Solyc07g007140.3.1			lipid storage	GO:0019915
SlPLATZ17	Solyc07g007140.3.1			integral component of endoplasmic reticulum membrane	GO:0030176
SlPLATZ17	Solyc07g007140.3.1			lipid droplet organization	GO:0034389
SlPLATZ17	Solyc02g085020.3.1	RNA transport	sly03013
SlPLATZ17	Solyc11g072660.2.1	Metabolic pathways	sly01100
SlPLATZ17	Solyc11g072660.2.1	Biosynthesis of secondary metabolites	sly01110
SlPLATZ17	Solyc11g072660.2.1	Zeatin biosynthesis	sly00908
SlPLATZ17	Solyc06g082520.3.1	Phagosome	sly04145	microtubule cytoskeleton organization	GO:0000226
SlPLATZ17	Solyc06g082520.3.1			mitotic cell cycle	GO:0000278
SlPLATZ17	Solyc06g082520.3.1			structural constituent of cytoskeleton	GO:0005200
SlPLATZ17	Solyc06g082520.3.1			GTP binding	GO:0005525
SlPLATZ17	Solyc06g082520.3.1			cytoplasm	GO:0005737
SlPLATZ17	Solyc06g082520.3.1			microtubule	GO:0005874
SlPLATZ17	Solyc06g082520.3.1			microtubule-based process	GO:0007017
SlPLATZ17	Solyc10g050890.2.1	Metabolic pathways	sly01100
SlPLATZ17	Solyc10g050890.2.1	Nitrogen metabolism	sly00910
SlPLATZ17	Solyc03g113500.3.1	Metabolic pathways	sly01100	-	GO:0008152
SlPLATZ17	Solyc03g113500.3.1	Biosynthesis of secondary metabolites	sly01110	O-methyltransferase activity	GO:0008171
SlPLATZ17	Solyc03g113500.3.1	Phenylpropanoid biosynthesis	sly00940	S-adenosylmethionine-dependent methyltransferase activity	GO:0008757
SlPLATZ17	Solyc03g113500.3.1			aromatic compound biosynthetic process	GO:0019438
SlPLATZ17	Solyc03g113500.3.1			methylation	GO:0032259
SlPLATZ17	Solyc01g057760.3.1	Metabolic pathways	sly01100
SlPLATZ17	Solyc01g057760.3.1	Starch and sucrose metabolism	sly00500
SlPLATZ17	Solyc01g112050.3.1	MAPK signaling pathway - plant	sly04016	catalase activity	GO:0004096
SlPLATZ17	Solyc01g112050.3.1	Metabolic pathways	sly01100	cytoplasm	GO:0005737
SlPLATZ17	Solyc01g112050.3.1	Biosynthesis of secondary metabolites	sly01110	peroxisome	GO:0005777
SlPLATZ17	Solyc01g112050.3.1	Peroxisome	sly04146	plasma membrane	GO:0005886
SlPLATZ17	Solyc01g112050.3.1	Glyoxylate and dicarboxylate metabolism	sly00630	heme binding	GO:0020037
SlPLATZ17	Solyc01g112050.3.1	Carbon metabolism	sly01200	response to hydrogen peroxide	GO:0042542
SlPLATZ17	Solyc01g112050.3.1	Tryptophan metabolism	sly00380	hydrogen peroxide catabolic process	GO:0042744
SlPLATZ17	Solyc02g086513.1.1	Metabolic pathways	sly01100	photosystem II	GO:0009523
SlPLATZ17	Solyc02g086513.1.1	Photosynthesis	sly00195	chloroplast thylakoid membrane	GO:0009535
SlPLATZ17	Solyc03g120810.3.1	Metabolic pathways	sly01100
SlPLATZ17	Solyc03g120810.3.1	Oxidative phosphorylation	sly00190
SlPLATZ17	Solyc04g010300.3.1	ABC transporters	sly02010
SlPLATZ17	Solyc06g076650.3.1	Metabolic pathways	sly01100	isovaleryl-CoA dehydrogenase activity	GO:0008470
SlPLATZ17	Solyc06g076650.3.1	Valine, leucine and isoleucine degradation	sly00280
SlPLATZ17	Solyc08g077460.3.1	MAPK signaling pathway - plant	sly04016
SlPLATZ17	Solyc05g009190.3.1	Metabolic pathways	sly01100	alcohol dehydrogenase activity, zinc-dependent	GO:0004024
SlPLATZ17	Solyc05g009190.3.1	Biosynthesis of secondary metabolites	sly01110	cytosol	GO:0005829
SlPLATZ17	Solyc05g009190.3.1	alpha-Linolenic acid metabolism	sly00592	zinc ion binding	GO:0008270
SlPLATZ17	Solyc05g009190.3.1	Glycolysis / Gluconeogenesis	sly00010	formaldehyde catabolic process	GO:0046294
SlPLATZ17	Solyc05g009190.3.1	Fatty acid degradation	sly00071	S-(hydroxymethyl)glutathione dehydrogenase activity	GO:0051903
SlPLATZ17	Solyc05g009190.3.1	Tyrosine metabolism	sly00350
SlPLATZ17	Solyc03g053000.3.1	Metabolic pathways	sly01100
SlPLATZ17	Solyc03g053000.3.1	Oxidative phosphorylation	sly00190
SlPLATZ17	Solyc03g053000.3.1	Phagosome	sly04145
SlPLATZ17	Solyc08g007310.3.1	RNA transport	sly03013
SlPLATZ17	Solyc12g006420.2.1	RNA polymerase	sly03020	DNA-directed 5'-3' RNA polymerase activity	GO:0003899
SlPLATZ17	Solyc10g078240.2.1	Metabolic pathways	sly01100
SlPLATZ17	Solyc10g078240.2.1	Biosynthesis of secondary metabolites	sly01110
SlPLATZ17	Solyc10g078240.2.1	Phenylpropanoid biosynthesis	sly00940
SlPLATZ17	Solyc10g078240.2.1	Flavonoid biosynthesis	sly00941
SlPLATZ17	Solyc10g078240.2.1	Stilbenoid, diarylheptanoid and gingerol biosynthesis	sly00945
SlPLATZ17	Solyc03g112530.3.1	Metabolic pathways	sly01100
SlPLATZ17	Solyc03g112530.3.1	Fatty acid metabolism	sly01212
SlPLATZ17	Solyc03g112530.3.1	Fatty acid biosynthesis	sly00061
SlPLATZ17	Solyc03g112530.3.1	Biotin metabolism	sly00780
SlPLATZ17	Solyc12g043005.1.1	Metabolic pathways	sly01100
SlPLATZ17	Solyc12g043005.1.1	Biosynthesis of secondary metabolites	sly01110
SlPLATZ17	Solyc12g043005.1.1	Phenylpropanoid biosynthesis	sly00940
SlPLATZ17	Solyc05g008435.1.1			thiol-dependent ubiquitin-specific protease activity	GO:0004843
SlPLATZ17	Solyc01g108250.3.1			protein deubiquitination	GO:0016579
SlPLATZ17	Solyc03g116840.2.1	Metabolic pathways	sly01100
SlPLATZ17	Solyc03g116840.2.1	Pyrimidine metabolism	sly00240
SlPLATZ17	Solyc02g062700.3.1			potassium ion transport	GO:0006813
SlPLATZ17	Solyc02g062700.3.1			potassium ion transmembrane transporter activity	GO:0015079
SlPLATZ17	Solyc02g062700.3.1			membrane	GO:0016020
SlPLATZ17	Solyc08g081240.3.1			response to ethylene	GO:0009723
SlPLATZ17	Solyc08g081240.3.1			response to auxin	GO:0009733
SlPLATZ17	Solyc08g081240.3.1			response to gibberellin	GO:0009739
SlPLATZ17	Solyc01g105310.3.1			ubiquitin-protein transferase activity	GO:0004842
SlPLATZ17	Solyc01g105310.3.1			membrane	GO:0016020
SlPLATZ17	Solyc01g105310.3.1			protein ubiquitination	GO:0016567
SlPLATZ17	Solyc02g080330.3.1	Mismatch repair	sly03430
SlPLATZ17	Solyc01g067107.1.1	Metabolic pathways	sly01100	methionine adenosyltransferase activity	GO:0004478
SlPLATZ17	Solyc01g067107.1.1	Biosynthesis of secondary metabolites	sly01110	cytosol	GO:0005829
SlPLATZ17	Solyc01g067107.1.1	Biosynthesis of amino acids	sly01230	S-adenosylmethionine biosynthetic process	GO:0006556
SlPLATZ17	Solyc01g067107.1.1	Cysteine and methionine metabolism	sly00270
SlPLATZ18	Solyc01g087260.3.1	Metabolic pathways	sly01100
SlPLATZ18	Solyc01g087260.3.1	Biosynthesis of secondary metabolites	sly01110
SlPLATZ18	Solyc01g087260.3.1	alpha-Linolenic acid metabolism	sly00592
SlPLATZ18	Solyc01g087260.3.1	Glycerophospholipid metabolism	sly00564
SlPLATZ19	Solyc02g067030.3.1	Ubiquitin mediated proteolysis	sly04120	nucleus	GO:0005634
SlPLATZ19	Solyc02g067030.3.1	RNA transport	sly03013	protein sumoylation	GO:0016925
SlPLATZ19	Solyc02g067030.3.1			SUMO conjugating enzyme activity	GO:0061656
SlPLATZ19	Solyc02g077090.3.1			protein disulfide isomerase activity	GO:0003756
SlPLATZ19	Solyc02g077090.3.1			endoplasmic reticulum	GO:0005783
SlPLATZ19	Solyc02g077090.3.1			protein folding	GO:0006457
SlPLATZ19	Solyc02g077090.3.1			response to endoplasmic reticulum stress	GO:0034976
SlPLATZ19	Solyc02g091560.3.1	Metabolic pathways	sly01100
SlPLATZ19	Solyc02g091560.3.1	Galactose metabolism	sly00052
SlPLATZ19	Solyc03g112010.3.1	Peroxisome	sly04146	cytoplasm	GO:0005737
SlPLATZ19	Solyc05g054620.3.1	Ribosome	sly03010	mitochondrion	GO:0005739
SlPLATZ19	Solyc05g054620.3.1			small ribosomal subunit	GO:0015935
SlPLATZ19	Solyc06g051720.3.1	Plant-pathogen interaction	sly04626
SlPLATZ19	Solyc06g071510.3.1	Metabolic pathways	sly01100
SlPLATZ19	Solyc06g071510.3.1	Oxidative phosphorylation	sly00190
SlPLATZ19	Solyc06g071510.3.1	Photosynthesis	sly00195
SlPLATZ19	Solyc07g052690.3.1	Metabolic pathways	sly01100	cytoplasm	GO:0005737
SlPLATZ19	Solyc07g052690.3.1	Biosynthesis of secondary metabolites	sly01110	carboxy-lyase activity	GO:0016831
SlPLATZ19	Solyc07g052690.3.1	Phenylalanine metabolism	sly00360
SlPLATZ19	Solyc07g052690.3.1	Tyrosine metabolism	sly00350
SlPLATZ19	Solyc07g052690.3.1	Tryptophan metabolism	sly00380
SlPLATZ19	Solyc07g052690.3.1	Isoquinoline alkaloid biosynthesis	sly00950
SlPLATZ19	Solyc07g052690.3.1	Betalain biosynthesis	sly00965
SlPLATZ19	Solyc08g008030.3.1	RNA degradation	sly03018
SlPLATZ19	Solyc08g081360.3.1			receptor serine/threonine kinase binding	GO:0033612
SlPLATZ19	Solyc08g081370.1.1			ATP-dependent peptidase activity	GO:0004176
SlPLATZ19	Solyc08g081370.1.1			serine-type endopeptidase activity	GO:0004252
SlPLATZ19	Solyc08g081370.1.1			protein quality control for misfolded or incompletely synthesized proteins	GO:0006515
SlPLATZ19	Solyc08g081370.1.1			endopeptidase Clp complex	GO:0009368
SlPLATZ19	Solyc08g081370.1.1			ATPase binding	GO:0051117
